# Supplementary material for: Cornus mas L. Extract Targets the Specific Molecules of the Th17/Treg Developmental Pathway in TNBS-Induced Experimental Colitis in Rats
Source: Molecules. 2023 Mar 29;28(7):3034. doi: 10.3390/molecules28073034 (PMC10095994; doi:10.3390/molecules28073034)
Supplement: Supplementary file 1 [file molecules-28-03034-s001.zip]

Archive with 1 entries (1 files):
- molecules-2249716-supplementary.pdf
